# Supplementary material for: Efficacy and Safety of Letibotulinum Toxin A for the Treatment of Melasma in Two Different Dilutions: A Randomized Double-Blind Split-Face Study
Source: Toxins (Basel). 2025 Jul 11;17(7):349. doi: 10.3390/toxins17070349 (PMC12299615; doi:10.3390/toxins17070349)
Supplement: Supplementary file 1 [file toxins-17-00349-s001.zip]

Archive with 3 entries (2 files):
- toxins-3723136-supplementary (1)/
- toxins-3723136-supplementary (1)/toxins-3723136-Supplementary Materials.pdf
- toxins-3723136-supplementary (1)/Video S1 a treatment procedure.mp4
